# Supplementary material for: Advances in research concerning the association between allergic rhinitis and chronic sinusitis and cognitive impairment
Source: Front Neurol. 2026 May 4;17:1759585. doi: 10.3389/fneur.2026.1759585 (PMC13180586; doi:10.3389/fneur.2026.1759585)
Supplement: Supplementary file 1 [file Table_1.XLSX]

## Sheet: Sheet1
Research Content	Population Subgroup	Sample Size and Grouping Comparison	Name of Cognitive Test	Difference	Source of Documentation
Allergic Rhinitis (AR) and Cognitive Impairment	Children	Using NHIS cross-sectional data from 2014 to 2017, the study included 45,623 children, representing 73.5 million children in the United States through weighted sampling. Pollen allergy (PAA) was defined as a positive diagnosis of “hay fever or respiratory allergies,” with a prevalence rate of 15.1% among PAA cases.	The National Health Interview Survey (NHIS) in the United States uses a structured questionnaire to assess cognitive-related functions, including items such as “Limited in daily activities due to memory difficulties” and “Severe difficulty concentrating due to physical or mental conditions.”	Compared with non-PAA children, the odds ratio for memory difficulties among PAA children was 1.8 (95% CI: 1.2–2.9), indicating that PAA is significantly associated with impaired cognitive function (memory, attention) in children. Furthermore, the risk of requiring special education/early intervention services increased by 1.6 times (95% CI: 1.4–1.8).	【34】Cognitive and Quality of Life-Related Burdens of Illness in Pediatric Allergic Airway Disease
	Children	Included allergic children aged 8–17 years (n = 43) and non-allergic controls (n = 26)	Cognitive testing using CANTAB (spatial working memory, visual memory, attention, etc.), with quality of life assessed via DISABKIDS, VAS, and LILA questionnaires.	During pollen season, the allergy group exhibited significantly more errors in spatial working memory compared to the control group, with no difference observed during non-pollen seasons. No significant intergroup differences were found in other cognitive tests (visual memory, attention). Quality of life questionnaires (DISABKIDS, LILA, VAS) indicated more severe symptoms and poorer quality of li…	【35】Cognitive dysfunction and quality of life during pollen season in children with seasonal allergic rhinitis
	Children	Using NHIS 2008–2018 pediatric data, this survey employed a multistage cluster cross-sectional design with nationally representative samples. Total sample size: 109,482 children aged 2–17 years (after excluding those with unclear responses). Patient group (AD group): 13,398 individuals (12.24% of total sample), diagnosed with AD (including eczema or other skin allergies). Control group (non-AD gr…	The study assessed cognitive impairment through self-reported questionnaires.	Children with AD exhibited higher prevalence rates of memory impairment (0.87% vs 0.42%), developmental delay (6.96% vs 3.87%), and ADD/ADHD (10.78% vs 8.10%) compared to children without AD. After adjusting for covariates, AD was significantly associated with memory impairment (aOR=1.84), developmental delay (aOR=1.54), and ADD/ADHD (aOR=1.31). The association between AD and developmental delay …	【36】Childhood atopic dermatitis is associated with cognitive dysfunction: A National Health Interview Survey study from 2008 to 2018
	Children	Patient group (AD group): 30,557 cases, defined as having received at least five diagnoses of AD before 24 months of age. Control group: 89,452 cases, comprising children without a diagnosis of AD.	South Korean Developmental Screening Test, covering 6 domains: Gross motor skills Fine motor skills Cognition Language Sociality Self-care	The AD group exhibited a significantly higher risk of suspected neurodevelopmental dysfunction compared to the control group (weighted adjusted OR=1.10, 95% CI: 1.05-1.16). Gross motor skills: Increased risk in the AD group (OR=1.14, 95% CI: 1.04–1.25). Fine motor skills: Increased risk in the AD group (OR=1.15, 95% CI: 1.06–1.25). Cognitive, language, social, and self-care abilities: No statisti…	【37】Neurodevelopment at 6 years of age in children with atopic dermatitis
	Children	The sample included students in grades 3–8 from 48 school districts across the United States. Data were derived from district-level state test pass rates (such as the proportion achieving “proficient or advanced”), student demographic characteristics, and daily pollen counts.	State Standardized Assessment Tests, specifically including: 1. English Language Arts (ELA) Test 2. Mathematics Test	1. A one-standard-deviation increase in atmospheric pollen concentration reduces third-grade students' ELA test pass rates by 0.2–0.3 standard deviations and math test pass rates by 0.3–0.4 standard deviations. For every 100% increase in pollen concentration, third-grade ELA pass rates decline by 1.1–1.3% and math pass rates by 1.8–2.2%. 2. Lower grades exhibit more pronounced pollen-related impa…	【38】Allergy test: Seasonal allergens and performance in school
	Children	Total sample size: 69,021 examination observations involving 25,153 students. Grouping: The study did not explicitly designate a “patient group” and “control group,” but rather analyzed potential differences based on whether students had pollen allergies.	The study used Norwegian high school standardized written exam scores as a measure of cognitive performance. The exams covered subjects such as Norwegian language, mathematics, and science, with scores ranging from 1 to 6 (standardized to a mean of 0 and a standard deviation of 1).	For every one standard deviation increase in pollen concentration (mean 19.97 g/m³, standard deviation 37.06 g/m³), student test scores decreased by 0.025 standard deviations (approximately 2.5%). Gender: Male students were more affected (-0.0294 coefficient vs. -0.0154 for females), consistent with males' higher allergy prevalence (Hovland et al., 2014). An increase of one standard deviation in …	【39】You sneeze, you lose:: The impact of pollen exposure on cognitive performance during high-stakes high school exams
	Adult	Patient group: 100 patients with allergic rhinitis. Control group: 96 healthy subjects (4 excluded due to incomplete data, resulting in 92 subjects included).	The Beck Depression Inventory-II (BDI-II) was used to assess cognitive-related symptoms, including: loss of energy and concentration difficulty.	BDI-II total score: The patient group had a mean score of 12.8, significantly higher than the control group's 1.8 (P<0.0001). Loss of energy: The incidence rate was 69.0% in the patient group and 32.3% in the control group (P<0.0001). Allergic rhinitis was independently associated with loss of energy (OR=2.55, P=0.005). Difficulty concentrating: The incidence rate was 65.0% in the patient group a…	【40】Allergic Rhinitis Is Associated With Loss of Energy and Concentration Difficulty: A Cross-sectional Study
	Adult	Total screened participants: 520 (all allergic to ragweed and meeting inclusion criteria). Randomized groups: Symptomatic group: 413 participants (234 completed trial); Asymptomatic group: 107 participants (62 completed trial). Group ratio: 4:1 (symptomatic:asymptomatic).	The study employed computerized neuropsychological testing, with primary indicators including: working memory, psychomotor speed, reasoning/calculation, and attention to distractions cognitive function.	Compared with the asymptomatic group, the symptomatic group (ragweed-induced AR symptoms) exhibited significantly impaired performance across all cognitive domains. Omission errors: significantly increased in the symptomatic group (effect size 0.41, P < 0.05); accuracy: significantly reduced in the symptomatic group (effect size 0.40, P < 0.05); reaction time: significantly prolonged in the sympt…	【41】Decrements in vigilance and cognitive functioning associated with ragweed-induced allergic rhinitis
	Adult	Total sample size: 7,024 individuals (valid response rate: 72%). Patient group (AR group): 3,831 individuals, defined as having experienced allergic rhinitis symptoms (such as itchy eyes, runny nose, nasal congestion, etc.) within the past 4 weeks, excluding common cold/influenza. Control group (non-AR group): 3,193 individuals, defined as having no such symptoms within the past 4 weeks.	This study employed the Medical Outcomes Study Cognitive Inventory (MOS-Cog), comprising six items that assess cognitive functions such as memory, attention, reasoning, and judgment. Scoring was conducted using a 6-point Likert scale.	AR Group vs Non-AR Group: Cognitive scores were significantly lower in the AR group than in the non-AR group (82.8 vs 88.4, 95% CI 82.2–83.5 and 87.7–89.1, respectively). Participants without rhinitis symptoms achieved the highest scores (91.5, 95% CI 90.2–92.8) Relationship between symptom severity and cognition: Mild AR: 86.1 (95% CI 85.0–87.2) Moderate AR: 82.9 (95% CI 82.0–83.7) Severe AR: 75…	【42】Sleep, quality of life, and productivity impact of nasal symptoms in the United States: findings from the Burden of Rhinitis in America survey
	Adult	Patient Group: 50 university students aged 18–24 with allergic rhinitis (AR), all diagnosed with perennial AR monosensitized to house dust mites. No history of nasal polyps, deviated septum, asthma, or other related conditions. No prior use of antihistamines, corticosteroids, or similar medications. Control group: 50 healthy university students aged 18–24 years with negative skin prick tests, no …	The Social Communication Skills Rating Scale (SCSRS) comprises 15 items scored on a 3-point scale (1 = “rarely,” 2 = “sometimes,” 3 = “almost always”) to assess social communication abilities such as eye contact, volume control, and facial expressions. Communication Questionnaire: This 8-item questionnaire uses a 4-point scale (“Never,” “Rarely,” “Often,” “Always”) to assess the impact of AR symp…	SCSRS Results Total Score: The AR group (29.58 ± 5.94) was significantly lower than the control group (36.22 ± 7.00) (p=0.000), indicating overall impairment in social communication skills among AR patients. Item Analysis: The AR group scored significantly lower than the control group on items 1-9 (e.g., eye contact, volume, facial expressions) and items 11-12 (topic shifting, conversational etiq…	【43】Does allergic rhinitis affect communication skills in young adults?
	Adult	Integrated NAB pollen data, FARS fatal accident data, and PRISM meteorological data from 28 U.S. cities, with samples covering 183 counties from 2006 to 2016.	Through main effects, heterogeneity analysis (weekend/weekday, private/fleet vehicles), and robustness tests, we validated the causal relationship and mechanisms between pollen and accidents.	On days with high pollen counts (fourth quartile), the fatal traffic accident rate increased significantly by 5.8% compared to the lowest quartile. Alcohol and pollen exhibit a synergistic effect, with alcohol-related accidents rising by 10% on high pollen days.	【44】Driving under the influence of allergies: the effect of seasonal pollen on traffic fatalities
	Adult	Patient Group: 25 patients with seasonal allergic rhinitis (SAR), mean age 30.4 ± 6.8 years, male-to-female ratio 12:13, mean educational level 4.5 (on an 8-point scale, 1 = elementary school, 8 = university). Control Group: 26 healthy volunteers, mean age 31.4 ± 9.0 years, male-to-female ratio 16:10, mean educational level 5.4.	Mackworth Clock Test, Word-Learning Task, Tower of London Test, Motor Choice Reaction Task (MCRT), 150mm Visual Analog Scale (VAS), Subjective Effort Scale for Cognitive Tasks	Sustained Attention Test: Following nasal stimulation, the patient group exhibited a significant reduction in correct detections (baseline 25.7±1.1 vs. post-stimulation 24.2±1.3, P=0.017) and a significant increase in mean reaction time (baseline 653.0±21.5 ms vs. post-stimulation 687.2±33.3 ms, P=0.046); no significant changes were observed in the control group. Word Learning Task: No significan…	【45】Disturbed cognitive functions after nasal provocation in patients with seasonal allergic rhinitis
	Adult	Patient group (SAR group): Sample size: 41 individuals; Control group (healthy control group): Sample size: 42 individuals.	Continuous Performance Task (CPT), Simon Task	CPT Results: Reduced Processing Speed: SAR patients exhibited significantly slower mean reaction times (RT) than controls during both the symptomatic phase (p = 0.005) and asymptomatic phase (p = 0.04, one-tailed), indicating persistent psychomotor speed deficits. Other measures: No significant differences were observed between groups for omission errors (selective attention indicator) and commis…	【46】Altered performance in attention tasks in patients with seasonal allergic rhinitis: seasonal dependency and association with disease characteristics
	Adult	Patient Group: 41 patients with seasonal allergic rhinitis (SAR) (21 males, mean age 24.1 ± 3.3 years), diagnosed by an allergist with positive skin prick tests or elevated total IgE levels (>100 IU/ml), who discontinued antiallergic medications for at least 7 days prior to testing. Control group: 42 healthy non-allergic individuals (20 males, mean age 24.4 ± 3.1 years) with no history of atopic …	Verbal Learning and Memory Test (VLMT): Adapted from the Rey Auditory Verbal Learning Task (RAVLT), it comprises a learning list A (repeated 5 times) of 15 semantically unrelated words and a distractor list B. It assesses learning ability (total correct recall of List A in Trials 1-5), immediate recall (recall of List A after List B), and delayed recall (recall of List A after 30 minutes). Dual-t…	Verbal Learning and Memory Test (VLMT) Learning Ability: The patient group demonstrated significantly poorer learning performance during the pollen season compared to the control group (60.15 vs. 63.55 correct words, p=0.028) and significantly worse than their own non-pollen season performance (60.15 vs. 62.83, p=0.010). Immediate/Delayed Recall: The patient group performed significantly worse th…	【47】Memory and multitasking performance during acute allergic inflammation in seasonal allergic rhinitis
	Adult	Total sample size: 392 individuals (completed at least 3 valid cognitive tests with valid skin prick test data). Patient group (pollen allergy group): 299 individuals (self-reported pollen allergy, confirmed by skin prick test). Control group (non-allergic group): 93 individuals (no history of pollen allergy, negative skin prick test).	The study employed four online cognitive tests (administered via the Creyos platform) to assess distinct cognitive domains: 1. Double Trouble evaluates response inhibition and attention; 2. Feature Match assesses visuospatial matching and attention; 3. Grammatical Reasoning evaluates linguistic reasoning and logical thinking; 4. Spatial Span assesses visuospatial memory and working memory.	1. Overall Cognitive Performance (Total Score) No Significant Association: Pollen exposure (individual-related pollen exposure IPE or total pollen exposure) showed no statistically significant association with total scores across all four tests (P>0.05). Group Analysis: No significant difference was observed between the allergic group and non-allergic group in mean total scores across all tests (…	【48】Associations between ambient pollen exposure and measures of cognitive performance
	Adult	Depressed patient group: 30 non-medicated outpatient patients with non-psychotic depression (aged 18–65 years, mean age 41.6 ± 12.4 years, 46.7% female), meeting DSM-IV criteria for major depressive disorder, with Beck Depression Inventory (BDI) scores of 24.6 ± 9.0 (moderate to severe depression). Healthy adult control group: 38 healthy adults (aged 18–65 years, mean age 44.1 ± 11.2 years, 52.6%…	Conceptual Shift Task (CST), Stroop Color-Word Test (SCWT), Memory Scan Test (MST), Visual Verbal Learning Test (VVLT), Effortful Processing Task	Automatic Processing (Digit/Letter Naming Speed): The depression group took significantly longer (15.7 ± 6.4 seconds) than both the healthy control group (13.5 ± 4.1 seconds) and the rhinitis group (12.9 ± 4.0 seconds), indicating slowed automatic cognitive processing speed. Automatic processing (word reading/color naming): The depression group's reaction time (55.6 ± 11.0 seconds) was significan…	【49】Cognitive functioning in young and middle-aged unmedicated out-patients with major depression: testing the effort and cognitive speed hypotheses
	Adult	Longitudinal cohort study: Total sample size: 22,188 twins (after excluding those lost to follow-up and those with early-onset dementia). Patient group: 1,332 cases of dementia (including 887 cases of Alzheimer's disease, AD). Control group: 20,856 individuals without dementia. Cross-sectional study: Total sample size: 7,800 twins (a subset of the longitudinal cohort). Patient group: 458 cases of…	TELE Scale, BDRS Scale, and in-person clinical assessment for screening-positive individuals	Longitudinal study: History of atopic diseases significantly correlates with dementia risk (HR=1.16, 95% CI: 1.01-1.33), particularly with eczema being associated with increased AD risk (HR=1.96, 95% CI: 1.06-3.62), unaffected by confounding factors such as vascular disease or genetics. Asthma was associated with reduced survival after AD diagnosis (mean survival reduced by 3.2 years). Cross-sect…	【50】Asthma, Eczema, Rhinitis and the Risk for Dementia
Chronic Rhinosinusitis (CRS) and Cognitive Impairment	Adult	Total sample size: 100 cases, including: Chronic rhinosinusitis (CRS) patient group: 50 cases, further subdivided into: - Without nasal polyps (CRSsNP): 26 cases - With nasal polyps (CRSwNP): 24 cases Control group: 50 cases (no history of sinusitis, drawn from the same clinical cohort as the patient group)	Subjective Cognitive Assessment: Cognitive Failures Questionnaire (CFQ), Fatigue Severity Scale (FSS). Objective Cognitive Assessment: Simple Reaction Time (SRT), Procedural Reaction Time, Matching to Sample, Mathematical Processing, Code Substitution Learning.	Cognitive Failure Questionnaire Results: The CRS group had a total score of 38.3 ± 16.5, significantly higher than the control group (30.9 ± 12.5, p=0.009). Subgroup analysis: CRSsNP (40.7 ± 15.4) showed a significant difference from the control group (p=0.004), while CRSwNP (36.8 ± 17.9) showed no statistically significant difference (p=0.11). Fatigue Severity Scale (FSS) results: The CRS group …	【51】Cognitive function in chronic rhinosinusitis: a controlled clinical study
	Adult	Patient Group (CRS Group): 24 cases meeting the 2015 adult sinusitis guideline diagnostic criteria (at least 2 major symptoms persisting >3 months with imaging or endoscopic evidence of inflammation). Mean age: 50.7 ± 17.6 years; 63% male; 75% with concomitant nasal polyps; mean Lund-Mackay CT score: 11.2 ± 4.5. Control group: 23 patients with obstructive nasal disease without CRS or inflammatory…	Patient-reported outcomes: Neuro-QOL Cognitive Function-Short Form, investigator-administered cognitive screening: Montreal Cognitive Assessment (MoCA), eye-tracking task (recorded using video-based eye tracker)	Neuro-QOL Cognitive Function Summary: The CRS group exhibited significantly lower total T-scores than the control group (49.3±10.8 vs. 57.5±9.0, p=0.007). The CRS group reported at least mild cognitive impairment (T-score > 0.5) in 45.8% of cases, significantly higher than the 8.7% in the control group (p=0.005). Montreal Cognitive Assessment: The CRS group had significantly lower overall scores …	【52】Cognition and saccadic eye movement performance are impaired in chronic rhinosinusitis
	Adult	Total study population: 225.1 million U.S. adults. Patient groups: Chronic rhinosinusitis (CRS) patients: prevalence 4.9% ± 0.2%, approximately 11.1 million ± 500,000 cases; Acute rhinosinusitis (AR) patients: prevalence 7.9% ± 0.3%, approximately 17.8 million ± 700,000 cases. Control group: Individuals without CRS or AR; specific sample size not directly reported.	The dichotomous variable “cognitive limitation” from the MEPS questionnaire, defined as patients' self-reported impairment in cognitive function (such as difficulties with attention or memory).	CRS patients: The adjusted odds ratio (OR) for cognitive impairment was 1.05 (95% CI: 0.89–1.66), which was not statistically significant (p > 0.213). That is, CRS was not significantly associated with cognitive impairment. AR patients: The adjusted odds ratio (OR) for cognitive impairment was 1.32 (95% CI: 1.05–1.66), statistically significant (p=0.019). That is, AR patients have a significantly…	【20】Functional Limitations and Workdays Lost Associated with Chronic Rhinosinusitis and Allergic Rhinitis
Cognitive Impairment and Associated Symptoms Caused by AR and CRS	Adult	Patient Group (CRS Group): 24 cases meeting the 2015 adult sinusitis guideline diagnostic criteria (at least 2 major symptoms persisting >3 months with imaging or endoscopic evidence of inflammation). Mean age: 50.7 ± 17.6 years; 63% male; 75% with concomitant nasal polyps; mean Lund-Mackay CT score: 11.2 ± 4.5. Control group: 23 patients with obstructive nasal disease without CRS or inflammatory…	Patient-reported outcomes: Neuro-QOL Cognitive Function-Short Form, investigator-administered cognitive screening: Montreal Cognitive Assessment (MoCA), eye-tracking task (recorded using video-based eye tracker)	Cognitive impairment-related outcomes remain unchanged from previous findings. Correlation analysis revealed significant negative correlations between CRS severity (SNOT-22 score) and MoCA total score (r = -0.422, p = 0.003), correct reverse saccade rate (r = -0.347, p = 0.004), and delayed saccade accuracy (r = -0.419, p = 0.004), indicating that greater symptom severity correlates with more pro…	【52】Cognition and saccadic eye movement performance are impaired in chronic rhinosinusitis
	Adult	Patient Cohort: A total of 70 adult CRS patients (age ≥18 years) were enrolled, comprising 55.7% males and 44.3% females, with a mean age of 48.23 years. Patient comorbidities included: allergies (48.6%), asthma (51.4%), depression (20.0%), and prior sinus surgery history (60.0%). Control Group: This study did not establish a healthy control group. Correlation analyses were primarily conducted be…	Cognitive Failures Questionnaire (CFQ), Brief Pain Inventory-Short Form (BPI-SF), Short-Form McGill Pain Questionnaire (SF-MPQ), Rhinosinusitis Disability Index (RSDI), Sinonasal Outcome Test-22 (SNOT-22), nasal endoscopy, sinus CT	CFQ Total Score: The mean CFQ score for CRS patients was 40.53 ± 18.14 points. Correlation Analysis: Pain and Cognitive Function: CFQ scores showed significant positive correlations with pain severity (BPI-SF Pain Severity: Rs = 0.321, p = 0.008; SF-MPQ total score: Rs=0.498, p<0.001), and significantly correlated with pain interference (BPI-SF pain interference: Rs=0.317, p=0.009). Quality of Li…	【53】Cognitive dysfunction associated with pain and quality of life in chronic rhinosinusitis
	Adult	Total sample size: 98 participants Chronic rhinosinusitis (CRS) patient group: 75 cases CRS with olfactory dysfunction subgroup: 47 cases (62.67%) CRS without olfactory dysfunction subgroup: 28 cases (37.33%) Healthy control group: 23 cases	Montreal Cognitive Assessment (MoCA 7.0), Sniffin' Sticks psychophysical olfactory test (including olfactory threshold OT, olfactory discrimination OD, olfactory identification OI, and composite TDI score), Lund-Mackay olfactory sulcus CT score (LM-OC), olfactory sulcus endoscopic score (OCES), and quality of life questionnaire.	Comparison between CRS patients and healthy controls: CRS patients exhibited significantly lower MoCA scores than healthy controls (P<0.05) and a higher prevalence of MCI (CRS group vs. control group: specific data not directly provided, but the study indicated an MCI rate of 63.83% in the CRS group with olfactory dysfunction). Comparison between CRS subgroups with and without olfactory dysfuncti…	【54】Association between cognition and olfaction-specific parameters in patients with chronic rhinosinusitis
	Adult	Total sample size: 181 female participants (aged 18–25 years, mean 20.7 ± 2.2 years). Grouping: Allergic group: 54 individuals (29.8%), including: Allergic rhinitis (AR): 48 individuals (26.5%) Asthma: 5 individuals (2.8%) Atopic dermatitis (AD): 27 individuals (14.9%) Non-allergic group: 127 individuals (70.2%), with no allergic symptoms and negative skin prick tests (SPT) to allergens.	Cognitive Abilities Questionnaire (CAQ), Depression-Anxiety-Stress Scale (DASS-21), Short Form 12 Health Survey (SF-12), Insomnia Severity Index (ISI), Epworth Sleepiness Scale (ESS)	Overall cognitive function: No significant differences were observed between the allergic and non-allergic groups in CAQ total scores or subscale scores (memory, inhibitory control, decision-making, etc.) (p > 0.05). Anxiety and Insomnia: The allergy group exhibited significantly higher anxiety (DASS-Anxiety score: 9.9 ± 6.7 vs. 7.4 ± 5.3, p=0.009) and insomnia (ISI score: 7.3 ± 6.9 vs. 4.5 ± 6.3…	【55】A study of the association of cognitive abilities and emotional function with allergic disorders in young women
	Adult	Patient Group: 42 patients with chronic rhinosinusitis (CRS) diagnosed according to the American Academy of Otolaryngology-Head and Neck Surgery Clinical Practice Guidelines and the European Position Paper on Sinusitis and Nasal Polyps, confirmed by CT or nasal endoscopy. Exclusions: oral corticosteroid use within the past 2 weeks, surgical history within the past 6 months, or cognitive impairmen…	Beck Depression Inventory-II (BDI-II), Polyp Status Stratified Analysis, Demographics and Comorbidities, Disease Severity	The CRS group exhibited a significantly higher prevalence of depression as measured by the BDI compared to the control group (31.0% vs 14.8%, p=0.031). The CRS group also demonstrated higher BDI total scores (10.62±8.43 vs 6.77±7.52, p=0.010), with this difference remaining significant after controlling for comorbidities such as asthma and allergies. Subscale scores: The CRS group showed signific…	【56】Depression in chronic rhinosinusitis: A controlled cohort study
	Adult	Patient group: Of the 39 patients initially enrolled, 26 were ultimately retained for the study. Control group: 36 healthy controls were included in the study.	The Visual-Verbal Language Test (VVLT) was used to assess verbal memory. The Stroop-Color-Word Test (SCWT) was employed to evaluate the speed and flexibility of information processing. The Rhinitis Quality of Life Questionnaire (RQLQ) measured quality of life related to rhinitis. The Symptom Checklist-90 (SCL-90) assessed symptom severity. The Beck Depression Inventory (BDI) was used to evaluate …	There were no significant differences in cognitive function between the healthy control group and symptomatic AR patients. Patients' psychological well-being was significantly lower than that of the healthy control group, and their depression scores were significantly higher than those of the healthy control group.	【31】Relationship between allergic rhinitis, disturbed cognitive functions and psychological well-being
